# Supplementary material for: Sost Haploinsufficiency Provokes Peracute Lethal Cardiac Tamponade without Rescuing the Osteopenia in a Mouse Model of Excess Glucocorticoids
Source: Am J Pathol. 2019 Apr;189(4):753–61. doi: 10.1016/j.ajpath.2018.12.007 (PMC6445804; doi:10.1016/j.ajpath.2018.12.007)
Supplement: Data Profile [file mmc1.xml]

<?xml version="1.0" encoding="UTF-8" standalone="no"?><data:data><datasets><author>bjavaheri@rvc.ac.uk</author><type>0</type><dataset><value>1</value><reason>Data will be made available on request</reason><comments/></dataset></datasets></data:data>
